# Supplementary material for: Nicotinamide Improves Skin Photoaging in Mice by Delaying Cellular Senescence and Suppressing the Senescence-Associated Secretory Phenotype
Source: Curr Issues Mol Biol. 2026 Jun 27;48(7):661. doi: 10.3390/cimb48070661 (PMC13406687; doi:10.3390/cimb48070661)
Supplement: Supplementary file 1 [file cimb-48-00661-s001.zip]

Archive with 1 entries (1 files):
- cimb-4368661-supplementary.pdf
